# Supplementary material for: CEBPB is associated with active tumor immune environment and favorable prognosis of metastatic skin cutaneous melanoma
Source: Front Immunol. 2022 Oct 24;13:991797. doi: 10.3389/fimmu.2022.991797 (PMC9637891; doi:10.3389/fimmu.2022.991797)
Supplement: Supplementary file 1 [file Table_1.xlsx]

## Sheet: Supplementary Table 1
Supplementary Table 1: Full list of significantly enriched KEGG pathways of DEGs in CEBPB_High metastatic SKCM samples compared with CEBPB_Low metastatic SKCM samples of the TCGA-SKCM cohort.
ID	Description	GeneRatio	BgRatio	pvalue	p.adjust	qvalue	geneID	Count
hsa04060	Cytokine-cytokine receptor interaction	68/680	295/8142	2.89131e-15	9.0787e-13	8.15653e-13	51330/3566/2920/3595/7042/3589/5008/1439/6367/8797/9466/6369/1440/3552/6364/90/7850/3554/8808/9173/8809/8807/3953/8743/3624/3553/970/55504/3976/3597/3559/3601/3569/3557/26525/27177/90865/58985/151449/9180/3455/58191/3577/2921/6374/5473/5196/2919/3600/1437/133396/4982/1524/3575/3576/5617/53342/8793/23529/3579/6357/163702/8784/3556/246778/1438/1270/2688	68
hsa04668	TNF signaling pathway	28/680	112/8142	8.51111e-08	1.33624e-05	1.20051e-05	6401/330/5606/7185/602/5743/2920/4792/4318/182/6364/8809/7128/3553/3976/3569/148327/4314/2921/6374/2919/3600/1437/64127/197259/3726/1051/9021	28
hsa04657	IL-17 signaling pathway	24/680	94/8142	4.70972e-07	4.92951e-05	4.42879e-05	5743/2920/4792/4318/1440/6364/7128/3553/2354/3569/4322/6279/6278/3934/4314/6280/2921/6374/2919/1437/3576/1051/53342/4312	24
hsa04061	Viral protein interaction with cytokine and cytokine receptor	22/680	100/8142	1.91767e-05	0.00150537	0.00135247	2920/6367/8797/6369/6364/8809/8807/8743/3559/3569/58985/3577/2921/6374/5473/5196/2919/1524/3576/8793/3579/6357	22
hsa04630	JAK-STAT signaling pathway	29/680	162/8142	6.29346e-05	0.0037413	0.00336127	3566/3595/3589/5008/1439/9466/1440/3953/3976/3597/3559/3601/3569/8027/58985/9180/3455/3600/1437/3575/9306/596/5617/53342/9021/163702/1438/1270/2688	29
hsa04916	Melanogenesis	21/680	101/8142	7.14897e-05	0.0037413	0.00336127	51384/1638/7481/7472/11211/7474/5443/7475/113/2770/1910/109/148327/7483/83439/8324/114/8321/8323/810/7477	21
hsa04512	ECM-receptor interaction	19/680	88/8142	9.18914e-05	0.00412199	0.00370329	3675/3655/3696/7060/6382/6696/6385/3691/3679/7057/1280/8515/3678/3673/1278/7058/3908/3914/3690	19
hsa04550	Signaling pathways regulating pluripotency of stem cells	26/680	143/8142	0.000114445	0.00449196	0.00403569	51384/3670/2260/7481/7472/11211/7474/90/5013/7475/3399/3624/3397/3976/3231/1852/9314/2247/9869/7044/7483/4211/8324/8321/8323/7477	26
hsa05205	Proteoglycans in cancer	33/680	205/8142	0.000173642	0.00605819	0.00544282	51384/5329/1634/1975/2260/7481/7042/7078/3091/4318/7472/2549/11211/7474/7475/6382/6385/3791/7097/7057/2247/4060/7483/2719/288/8324/8321/3678/3673/1278/8323/7477/3690	33
hsa05323	Rheumatoid arthritis	19/680	93/8142	0.00019926	0.00625677	0.00562123	2920/7042/3589/50617/3552/6364/3553/3569/7097/245973/4314/1493/2921/6374/2919/3600/1437/3576/4312	19
hsa05146	Amoebiasis	20/680	102/8142	0.000244888	0.00699045	0.00628039	4843/6317/2769/2920/7042/1511/7850/3554/3553/3569/7097/2921/2919/1437/1278/1281/3576/3908/3914/5275	20
hsa05202	Transcriptional misregulation in cancer	31/680	193/8142	0.000282098	0.00738157	0.00663178	51384/3207/8842/330/2530/7185/3002/4318/7850/860/2892/6756/64919/4613/5077/3569/1848/4211/64332/3486/6935/4314/85414/861/3248/1437/3576/1051/5087/4914/6257	31
hsa04080	Neuroactive ligand-receptor interaction	49/680	362/8142	0.000444281	0.0103529	0.00930126	2696/5646/5733/10203/5027/2568/1511/623/4923/2564/7434/5443/3953/5737/1908/2892/7067/7425/4142/1144/1910/90226/8973/3363/64106/7068/2555/1141/134/2150/4160/5729/624/1128/5028/136/1901/2358/2357/5617/55584/5029/165829/66004/53829/3269/1902/1903/2688	49
hsa04640	Hematopoietic cell lineage	19/680	99/8142	0.000461593	0.0103529	0.00930126	3675/928/3566/3655/3589/1440/3552/7850/3554/3553/3559/3569/3678/3673/1437/290/3575/1438/3690	19
hsa05414	Dilated cardiomyopathy	18/680	96/8142	0.000861282	0.0174032	0.0156355	3675/3655/7042/3696/113/3691/4607/3679/109/8515/114/3678/6443/3673/7171/6444/3908/3690	18
hsa04151	PI3K-Akt signaling pathway	47/680	354/8142	0.000886788	0.0174032	0.0156355	3675/1975/10681/5522/3566/2260/23239/3655/5008/2254/3696/1440/374/7060/2309/6696/2069/3791/3691/3559/3679/3569/7097/7057/2250/2247/1280/8515/148327/9180/3455/3678/7039/3673/1278/1128/3575/596/5617/7058/3908/3914/1902/4914/2790/3690/2688	47
hsa04390	Hippo signaling pathway	25/680	157/8142	0.001211	0.0223678	0.0200958	51384/330/5522/1741/7481/7042/7472/5054/374/11211/7474/7475/3397/154796/1742/23418/85407/7483/151449/83439/8324/8321/8323/29119/7477	25
hsa05412	Arrhythmogenic right ventricular cardiomyopathy	15/680	77/8142	0.001522	0.0265504	0.0238535	3675/3655/3696/3691/3679/8515/83439/2697/3678/6443/3673/6444/29119/3908/3690	15
hsa04974	Protein digestion and absorption	18/680	103/8142	0.00199062	0.0328976	0.029556	5646/50509/6564/3783/1303/1294/3769/1280/1295/1359/1278/1281/255631/1803/1302/1290/1306/340267	18
hsa05144	Malaria	11/680	50/8142	0.00232091	0.0364383	0.0327371	6401/7042/1440/7060/6382/3553/3569/7097/7057/3576/7058	11
hsa04750	Inflammatory mediator regulation of TRP channels	17/680	98/8142	0.00284441	0.0413445	0.0371449	5606/623/40/3554/113/3553/109/79054/114/2150/624/5581/5029/810/3556/3269/4914	17
hsa05410	Hypertrophic cardiomyopathy	16/680	90/8142	0.00289675	0.0413445	0.0371449	3675/3655/7042/3696/3691/4607/3679/3569/8515/3678/6443/3673/7171/6444/3908/3690	16

## Sheet: Supplementary Table 2
Supplementary Table 2: Significantly enriched hallmark gene sets in CEBPB_High metastatic SKCM samples compared with CEBPB_Low metastatic SKCM samples in the TCGA-SKCM cohort.
NAME	SIZE	ES	NES	NOM p-val	FDR q-val	FWER p-val
HALLMARK_IL2_STAT5_SIGNALING	197	0.515834	1.81929	0.00411523	0.0528301	0.083
HALLMARK_INTERFERON_ALPHA_RESPONSE	95	0.630054	1.95471	0.00638298	0.0385698	0.019
HALLMARK_GLYCOLYSIS	197	0.441175	1.67255	0.0122951	0.0997727	0.227
HALLMARK_INTERFERON_GAMMA_RESPONSE	198	0.600227	1.89957	0.0127389	0.0362389	0.034
HALLMARK_APOPTOSIS	159	0.466316	1.6227	0.0168067	0.0862176	0.287
HALLMARK_TNFA_SIGNALING_VIA_NFKB	199	0.590076	1.82759	0.0182186	0.0634193	0.08
HALLMARK_COMPLEMENT	197	0.488656	1.63925	0.0210084	0.0963944	0.269
HALLMARK_CHOLESTEROL_HOMEOSTASIS	72	0.479479	1.65249	0.028169	0.0955434	0.252
HALLMARK_APICAL_SURFACE	42	0.447689	1.56897	0.0285714	0.0983576	0.337
HALLMARK_XENOBIOTIC_METABOLISM	186	0.417644	1.58875	0.0286885	0.0962655	0.321
HALLMARK_REACTIVE_OXYGEN_SPECIES_PATHWAY	48	0.54971	1.73911	0.0288066	0.100418	0.157
HALLMARK_IL6_JAK_STAT3_SIGNALING	85	0.566498	1.71805	0.028866	0.103312	0.173
HALLMARK_MTORC1_SIGNALING	195	0.451149	1.61735	0.0305499	0.0829552	0.29
HALLMARK_UV_RESPONSE_UP	153	0.424932	1.62793	0.03125	0.0892317	0.277
HALLMARK_TGF_BETA_SIGNALING	54	0.560674	1.66224	0.0368098	0.0974902	0.245
HALLMARK_ALLOGRAFT_REJECTION	192	0.526416	1.7178	0.0376569	0.0887059	0.174
HALLMARK_KRAS_SIGNALING_UP	195	0.461889	1.58155	0.0394191	0.0961969	0.329
HALLMARK_HYPOXIA	191	0.479382	1.69547	0.04	0.0934949	0.196
HALLMARK_MYOGENESIS	191	0.413329	1.54541	0.04375	0.093001	0.355
HALLMARK_FATTY_ACID_METABOLISM	148	0.396819	1.4795	0.0490798	0.118399	0.422
HALLMARK_PANCREAS_BETA_CELLS	30	0.435926	1.46988	0.0501002	0.120607	0.428

## Sheet: Supplementary Table 3
Supplementary Table 3: Significantly enriched hallmark gene sets in CEBPB FPKM > 1 macrophages compared with those without CEBPB detected.
NAME	SIZE	ES	NES	NOM p-val	FDR q-val	FWER p-val
HALLMARK_ESTROGEN_RESPONSE_LATE	18	0.753801	2.20266	0	0	0
HALLMARK_APOPTOSIS	42	0.576732	1.84154	0.00383142	0.0245188	0.068
HALLMARK_IL2_STAT5_SIGNALING	38	0.526484	1.76814	0.00623701	0.0304117	0.123
HALLMARK_EPITHELIAL_MESENCHYMAL_TRANSITION	21	0.635293	1.75586	0.00957854	0.0271716	0.128
HALLMARK_IL6_JAK_STAT3_SIGNALING	24	0.600029	1.69742	0.0134357	0.0396806	0.19
HALLMARK_TNFA_SIGNALING_VIA_NFKB	45	0.661218	1.86998	0.0138614	0.0251123	0.049
HALLMARK_INFLAMMATORY_RESPONSE	53	0.541937	1.81887	0.0203252	0.0247602	0.087
HALLMARK_P53_PATHWAY	40	0.439513	1.53812	0.0323232	0.110446	0.412
